# Supplementary material for: Hydrothermal Synthesis of MnWO4@GO Composite as Non-Precious Electrocatalyst for Urea Oxidation
Source: Nanomaterials (Basel). 2021 Dec 29;12(1):85. doi: 10.3390/nano12010085 (PMC8746440; doi:10.3390/nano12010085)
Supplement: Supplementary file 1 [file nanomaterials-12-00085-s001.zip]

Archive with 1 entries (1 files):
- nanomaterials-1494535-SI.pdf
